# Supplementary material for: QTL analysis of domestication syndrome in zombi pea (Vigna vexillata), an underutilized legume crop
Source: PLoS One. 2018 Dec 18;13(12):e0200116. doi: 10.1371/journal.pone.0200116 (PMC6298662; doi:10.1371/journal.pone.0200116)
Supplement: S1 Table — (XLSX) [file pone.0200116.s002.xlsx]

## Sheet: Sheet1
Supplementary Table 1. Summary of percentage of amplification and polymorphic markers from four Vigna species. In Vigna vexillata accessions AusTRCF66514 and JP235863.
Source	No. of SSR and EST-SSR primer pairs			No. of mapped loci
	Screened	Amplified (%)	Polymorphic (%)
mungbean	318	101 (31.8)	26 (25.7)	14
azuki bean	827	425 (51.4)	139 (32.7)	107
cowpea	562	108 (19.2)	22 (20.4)	14
common bean	169	53 (31.4)	14 (26.4)	10
Total	1876	687 (36.6)	201 (29.3)	145
