# Supplementary material for: QTL analysis of domestication syndrome in zombi pea (Vigna vexillata), an underutilized legume crop
Source: PLoS One. 2018 Dec 18;13(12):e0200116. doi: 10.1371/journal.pone.0200116 (PMC6298662; doi:10.1371/journal.pone.0200116)
Supplement: S2 Table — (XLSX) [file pone.0200116.s003.xlsx]

## Sheet: Sheet1
Supplementary Table 2. Correlation between domestication traits in F2 population of V. vexillata (AusTRCF66514 x JP235863).
	PDT	SD100WT	SDL	SDW	SDT	PDL	PDW	STT	LFPL	LFPW	LFML	LFMW	NTB	TBW	TBL	TBWT	STL10	FLD	PDDM
SD100WT	0.35
SDL	0.26	0.73***
SDW	0.28	0.75***	0.69***
SDT	0.3	0.84***	0.64***	0.63***
PDL	0.38	0.09	-0.03	0.17	0.02
PDW	0.17	0.67***	0.50***	0.62***	0.54	0.27
STT	0.1	0.2	0.31	0.28	0.17	-0.05	0.18
LFPL	0.06	0.17	0.11	0	0.13	-0.02	0.01	0.1
LFPW	0.09	0.39	0.28	0.3	0.36	-0.02	0.29	0.17	0.28
LFML	0.07	0.11	0.04	0.08	0.13	0.03	0.05	-0.01	0.18	-0.22
LFMW	0.15	0.44	0.28	0.31	0.46	0.03	0.31	0.12	0.03	0.63***	-0.08
NTB	0.05	0.08	0.06	0.04	0.18	-0.04	0.09	0.06	-0.06	-0.02	0.04	-0.04
TBW	-0.09	0.09	-0.13	-0.01	0.13	-0.09	0.03	-0.2	0.15	0.03	0.15	-0.1	0
TBL	-0.03	0.15	0.11	0.13	0.16	-0.06	0.11	0.18	-0.16	0.09	-0.17	0.01	0.16	0.08
TBWT	-0.06	0.11	-0.05	-0.01	0.18	-0.14	0.04	-0.06	0.12	0.01	0.2	-0.07	0.44	0.71***	0.11
STL10	0.04	-0.03	0	-0.12	0.04	-0.04	0.03	0.02	-0.03	0.12	-0.23***	0.05	0.09	-0.03	0.02	0.04
FLD	-0.04	0.06	-0.03	0.13	0.05	0.14	0.1	-0.07	0.04	0.11	0.14	0.11	-0.29***	0.14	-0.23***	0.1	0.04
PDDM	-0.21	0.05	0	0.1	0.11	-0.12	0.21	0.28	0.05	0.3	-0.2	0.2	-0.15	-0.08	0.03	-0.15	0.13	0.18
SDNPPD	0.38	0.02	-0.04	0.13	0	0.83***	0.15	0	-0.15	-0.09	0.01	0.01	-0.11	-0.26***	-0.04	-0.27***	-0.03	0.08	-0.11
